# Supplementary material for: Post-Translational Modifications of Histone Variants in the Absence and Presence of a Methionine-Depleting Enzyme in Normal and Cancer Cells
Source: Cancers (Basel). 2023 Jan 15;15(2):527. doi: 10.3390/cancers15020527 (PMC9857184; doi:10.3390/cancers15020527)
Supplement: Supplementary file 1 [file cancers-15-00527-s001.zip]

Archive with 1 entries (1 files):
- cancers-2104543-supplementary.pdf
